# Supplementary material for: Single administration of intra-articular bupivacaine in arthroscopic knee surgery: a systematic review and meta-analysis
Source: BMC Musculoskelet Disord. 2015 Feb 10;16:21. doi: 10.1186/s12891-015-0477-6 (PMC4328055; doi:10.1186/s12891-015-0477-6)
Supplement: Additional file 3: Figure S1. — Association between difference in VAS scores (SMD) for pain intensity and follow-up time points. Figure S2. Forest plot of meta-analysis: number of patients requiring supplementary analgesia. Figure S3. Influence of removing studies one by one on adjusted effect estimates of patients requiring supplementary analgesia. Circles are effect estimates and horizontal dotted lines are 95% confidence intervals for meta-analysis of the remaining studies; the center vertical line is the pooled effect estimate for all studies. Figure S4. Forest plot of meta-analysis: time to first request for analgesia. Figure S5. Forest plot of subgroup meta-analysis: treatment effects with/without epinephrine. Figure S6. Forest plot of subgroup meta-analysis: treatment effects with two concentrations (0.25% and 0.5%) of bupivacaine. [file 12891_2015_477_MOESM3_ESM.zip]

Archive with 1 entries (1 files):
- 12891_2015_477_MOESM3_ESM.rar
